# Supplementary material for: Modeling the temporal prevalence peak drift of chronic diseases
Source: BMC Med Res Methodol. 2025 Mar 7;25:65. doi: 10.1186/s12874-025-02517-1 (PMC11887115; doi:10.1186/s12874-025-02517-1)
Supplement: Supplementary file 3 — Additional file 3: How to run the R-code. [file 12874_2025_2517_MOESM3_ESM.txt]

The file "Supplement_R-Code.pdf" contains the R script for use with the R software.This
R code allows users to reproduce the results presented in the article "Modeling the 
Temporal Prevalence Peak Drift of Chronic Diseases" by Rodenkirchen et al. The code was
developed using RStudio version 2024.4.0.735 and R version 4.4.1 (2024-06-14 ucrt).


The script "drift-supplement.R" performs the following tasks:

1. Load the necessary packages
2. Read the data
3. Model prevalence data
4. Conduct an uncertainty analysis for step 3 (95% confidence intervals)
5. Plot data, approximations, and confidence intervals
6. Determine and plot the trace
7. Conduct an uncertainty analysis for step 6 (pointwise 95% confidence intervals)
8. Plot trace with 95% confidence interval
9. Estimate the perturbation term on the trace


Instructions for running the R code:

1. Rename Supplement_data.txt to N_P.txt.
2. Place the data file N_P.txt in the same directory as the R script.
3. Execute the entire R script. The results will be displayed in the R console and the 
   plot window.
