# Supplementary material for: Modeling the temporal prevalence peak drift of chronic diseases
Source: BMC Med Res Methodol. 2025 Mar 7;25:65. doi: 10.1186/s12874-025-02517-1 (PMC11887115; doi:10.1186/s12874-025-02517-1)
Supplement: Supplementary file 5 — Additional file 5: Dataset for the analysis. [file 12874_2025_2517_MOESM5_ESM.txt]

AgeGrp	Sex	N2009	N2015	P2009	P2015
<15	Male	5066858	4748913	0.04	0.04
15-<20	Male	1848252	1707594	0.12	0.15
20-<25	Male	1895620	1786080	0.19	0.22
25-<30	Male	1817738	2046755	0.32	0.36
30-<35	Male	1674029	1942518	0.64	0.73
35-<40	Male	1787693	1819087	1.45	1.64
40-<45	Male	2364972	1778482	2.75	3.41
45-<50	Male	2494898	2348606	5.14	5.82
50-<55	Male	2204734	2593355	9.12	9.51
55-<60	Male	2026382	2294656	14.48	14.79
60-<65	Male	1669174	1974391	20.13	21.32
65-<70	Male	1983401	1654328	23.27	27.76
70-<75	Male	2001814	1549440	26.95	30.38
75-<80	Male	1294463	1709622	29.09	32.92
80-<85	Male	840158	991951	27.51	34.42
85-<90	Male	370554	517972	25.41	31.32
90+	Male	119003	186565	20.60	25.23
<15	Female	4815525	4502061	0.04	0.00
15-<20	Female	1940660	1754066	0.15	0.04
20-<25	Female	2331096	2055202	0.23	0.20
25-<30	Female	2400621	2521021	0.38	0.30
30-<35	Female	2232441	2408981	0.64	0.50
35-<40	Female	2350407	2269680	1.09	0.85
40-<45	Female	3019473	2212128	1.69	1.45
45-<50	Female	3089692	2882744	2.90	2.36
50-<55	Female	2702563	3108894	5.21	3.44
55-<60	Female	2467548	2710910	9.21	5.49
60-<65	Female	1994231	2362596	13.45	9.21
65-<70	Female	2367004	2006814	16.67	14.43
70-<75	Female	2473500	1935779	22.11	19.85
75-<80	Female	1768432	2269464	26.24	23.13
80-<85	Female	1489268	1498581	26.83	27.98
85-<90	Female	1044203	1022450	26.67	31.55
90+	Female	467340	646361	23.01	29.91
